# Supplementary material for: Photoperiod Conditions Modulate Serum Oxylipins Levels in Healthy and Obese Rats: Impact of Proanthocyanidins and Gut Microbiota
Source: Nutrients. 2023 Jan 30;15(3):707. doi: 10.3390/nu15030707 (PMC9920779; doi:10.3390/nu15030707)
Supplement: Supplementary file 1 [file nutrients-15-00707-s001.zip]

Archive with 1 entries (1 files):
- nutrients-2026809-supplementary.pdf
